# Supplementary material for: Quantitative syntheses of permethylated closo-1,10-R2C2B8Me8 (R = H, Me) carboranes. Egg-shaped hydrocarbons on the Frontier between inorganic and organic chemistry
Source: RSC Adv. 2018 Nov 14;8(67):38238–44. doi: 10.1039/c8ra06640j (PMC9090134; doi:10.1039/c8ra06640j)
Supplement: RA-008-C8RA06640J-s002 [file RA-008-C8RA06640J-s002.cif]

# Electronic Supplementary Material (ESI) for RSC Advances.
# This journal is © The Royal Society of Chemistry 2018

####################################################################### 
# 
# This file contains crystal structure data downloaded from the 
# Cambridge Structural Database (CSD) hosted by the Cambridge 
# Crystallographic Data Centre (CCDC).
# 
# Full information about CCDC data access policies and citation 
# guidelines are available at http://www.ccdc.cam.ac.uk/access/V1 
# 
# Audit and citation data items may have been added by the CCDC. 
# Please retain this information to preserve the provenance of 
# this file and to allow appropriate attribution of the data. 
# 
#######################################################################

data_4
_audit_block_doi                 10.5517/ccdc.csd.cc1pt3qb
_database_code_depnum_ccdc_archive 'CCDC 1573272'
loop_
_citation_id
_citation_doi
_citation_year
1 10.1039/C8DT02586J 2018
_audit_update_record             
;
2017-09-07 deposited with the CCDC.
2018-10-31 downloaded from the CCDC.
;
_audit_creation_method           'APEX3 v2016.5-0'
_chemical_name_systematic        ?
_chemical_name_common            ?
_chemical_melting_point          ?
_chemical_formula_moiety         'C9 H23 B8 I'
_chemical_formula_sum            'C9 H23 B8 I'
_chemical_formula_weight         344.65

loop_
_atom_type_symbol
_atom_type_description
_atom_type_scat_dispersion_real
_atom_type_scat_dispersion_imag
_atom_type_scat_source
C C 0.0033 0.0016 'International Tables Vol C Tables 4.2.6.8 and 6.1.1.4'
H H 0.0000 0.0000 'International Tables Vol C Tables 4.2.6.8 and 6.1.1.4'
B B 0.0013 0.0007 'International Tables Vol C Tables 4.2.6.8 and 6.1.1.4'
I I -0.4742 1.8119 'International Tables Vol C Tables 4.2.6.8 and 6.1.1.4'

_space_group_crystal_system      monoclinic
_space_group_IT_number           14
_space_group_name_H-M_alt        'P 21/n'
_space_group_name_Hall           '-P 2yn'

_shelx_space_group_comment       
;
The symmetry employed for this shelxl refinement is uniquely defined
by the following loop, which should always be used as a source of
symmetry information in preference to the above space-group names.
They are only intended as comments.
;

loop_
_space_group_symop_operation_xyz
'x, y, z'
'-x+1/2, y+1/2, -z+1/2'
'-x, -y, -z'
'x-1/2, -y-1/2, z-1/2'

_cell_length_a                   7.7088(4)
_cell_length_b                   13.5358(7)
_cell_length_c                   16.1895(9)
_cell_angle_alpha                90
_cell_angle_beta                 102.909(2)
_cell_angle_gamma                90
_cell_volume                     1646.59(15)
_cell_formula_units_Z            4
_cell_measurement_temperature    150(2)
_cell_measurement_reflns_used    29573
_cell_measurement_theta_min      1
_cell_measurement_theta_max      27.5

_exptl_crystal_description       block
_exptl_crystal_colour            colourless
_exptl_crystal_density_meas      ?
_exptl_crystal_density_method    ?
_exptl_crystal_density_diffrn    1.390
_exptl_crystal_F_000             680
_exptl_transmission_factor_min   ?
_exptl_transmission_factor_max   ?
_exptl_crystal_size_max          0.510
_exptl_crystal_size_mid          0.31
_exptl_crystal_size_min          0.30
_exptl_absorpt_coefficient_mu    1.919
_exptl_absorpt_correction_type   multi-scan
_exptl_absorpt_correction_T_min  0.5122
_exptl_absorpt_correction_T_max  0.7455
_exptl_absorpt_process_details   
;
SADABS-2016/2 - Bruker AXS area detector
scaling and absorption correction
;
_exptl_absorpt_special_details   
;
The ratio of minimum to maximum
apparent transmission was  0.687
;
_diffrn_ambient_temperature      150(2)
_diffrn_radiation_wavelength     0.71073
_diffrn_radiation_type           MoK\a
_diffrn_source                   'sealed X-ray tube'
_diffrn_measurement_device_type  'Bruker D8 - Venture'
_diffrn_measurement_method       '\f and \w scans to fill the Ewald sphere'
_diffrn_detector_area_resol_mean 10.4167
_diffrn_reflns_number            28878
_diffrn_reflns_av_unetI/netI     0.0155
_diffrn_reflns_av_R_equivalents  0.0263
_diffrn_reflns_limit_h_min       -9
_diffrn_reflns_limit_h_max       9
_diffrn_reflns_limit_k_min       -17
_diffrn_reflns_limit_k_max       17
_diffrn_reflns_limit_l_min       -20
_diffrn_reflns_limit_l_max       20
_diffrn_reflns_theta_min         2.581
_diffrn_reflns_theta_max         27.123
_diffrn_reflns_theta_full        25.242
_diffrn_measured_fraction_theta_max 0.999
_diffrn_measured_fraction_theta_full 0.999
_diffrn_reflns_Laue_measured_fraction_max 0.999
_diffrn_reflns_Laue_measured_fraction_full 0.999
_diffrn_reflns_point_group_measured_fraction_max 0.999
_diffrn_reflns_point_group_measured_fraction_full 0.999
_reflns_number_total             3635
_reflns_number_gt                3116
_reflns_threshold_expression     'I > 2\s(I)'
_reflns_Friedel_coverage         0.000
_reflns_Friedel_fraction_max     .
_reflns_Friedel_fraction_full    .

_reflns_special_details          
;
 Reflections were merged by SHELXL according to the crystal
 class for the calculation of statistics and refinement.
 
 _reflns_Friedel_fraction is defined as the number of unique
 Friedel pairs measured divided by the number that would be
 possible theoretically, ignoring centric projections and
 systematic absences.
;

_computing_data_collection       'Bruker Instrument Service vV6.2.3'
_computing_cell_refinement       'APEX3 v2016.5-0 (Bruker AXS)'
_computing_data_reduction        'SAINT V8.37A (Bruker AXS Inc., 2015)'
_computing_structure_solution    'XT, VERSION 2014/5'
_computing_structure_refinement  'SHELXL-2014/7 (Sheldrick, 2014)'
_computing_molecular_graphics    'Platon (Spek, 2009)'
_computing_publication_material  'Platon (Spek, 2009)'
_refine_special_details          ?
_refine_ls_structure_factor_coef Fsqd
_refine_ls_matrix_type           full
_refine_ls_weighting_scheme      calc
_refine_ls_weighting_details     
'w=1/[\s^2^(Fo^2^)+(0.0419P)^2^+1.3175P] where P=(Fo^2^+2Fc^2^)/3'
_atom_sites_solution_primary     ?
_atom_sites_solution_secondary   ?
_atom_sites_solution_hydrogens   mixed
_refine_ls_hydrogen_treatment    mixed
_refine_ls_extinction_method     none
_refine_ls_extinction_coef       .
_refine_ls_number_reflns         3635
_refine_ls_number_parameters     178
_refine_ls_number_restraints     0
_refine_ls_R_factor_all          0.0312
_refine_ls_R_factor_gt           0.0257
_refine_ls_wR_factor_ref         0.0852
_refine_ls_wR_factor_gt          0.0811
_refine_ls_goodness_of_fit_ref   1.182
_refine_ls_restrained_S_all      1.182
_refine_ls_shift/su_max          0.003
_refine_ls_shift/su_mean         0.000

loop_
_atom_site_label
_atom_site_type_symbol
_atom_site_fract_x
_atom_site_fract_y
_atom_site_fract_z
_atom_site_U_iso_or_equiv
_atom_site_adp_type
_atom_site_occupancy
_atom_site_site_symmetry_order
_atom_site_calc_flag
_atom_site_refinement_flags_posn
_atom_site_refinement_flags_adp
_atom_site_refinement_flags_occupancy
_atom_site_disorder_assembly
_atom_site_disorder_group
I1 I 0.89838(2) 0.74767(2) 0.76616(2) 0.03074(9) Uani 1 1 d . . . . .
H1 H 0.422(4) 0.824(2) 0.4813(19) 0.027(7) Uiso 1 1 d . . . . .
C1 C 0.4352(3) 0.80177(17) 0.53147(15) 0.0221(5) Uani 1 1 d . . . . .
B5 B 0.5871(4) 0.72470(19) 0.57674(17) 0.0211(5) Uani 1 1 d . . . . .
B4 B 0.5503(3) 0.85150(18) 0.61670(16) 0.0209(5) Uani 1 1 d . . . . .
B3 B 0.3071(3) 0.82950(19) 0.59294(16) 0.0218(5) Uani 1 1 d . . . . .
B2 B 0.3437(3) 0.70183(19) 0.55205(17) 0.0222(5) Uani 1 1 d . . . . .
C6 C 0.3060(3) 0.72249(18) 0.65315(15) 0.0205(4) Uani 1 1 d . . . . .
H6 H 0.199(4) 0.7072(19) 0.6603(16) 0.017(6) Uiso 1 1 d . . . . .
B7 B 0.4360(3) 0.82474(19) 0.70080(16) 0.0201(5) Uani 1 1 d . . . . .
B9 B 0.4877(3) 0.64612(18) 0.64392(17) 0.0210(5) Uani 1 1 d . . . . .
B8 B 0.6271(4) 0.74953(16) 0.69052(18) 0.0188(5) Uani 1 1 d . . . . .
B10 B 0.4661(3) 0.70469(19) 0.73553(17) 0.0216(5) Uani 1 1 d . . . . .
C12 C 0.2127(3) 0.6380(2) 0.48531(17) 0.0334(6) Uani 1 1 d . . . . .
H12A H 0.0979 0.6720 0.4689 0.050 Uiso 1 1 calc R U . . .
H12B H 0.1957 0.5736 0.5101 0.050 Uiso 1 1 calc R U . . .
H12C H 0.2624 0.6284 0.4352 0.050 Uiso 1 1 calc R U . . .
C13 C 0.1399(3) 0.8985(2) 0.56805(17) 0.0333(6) Uani 1 1 d . . . . .
H13A H 0.1786 0.9661 0.5600 0.050 Uiso 1 1 calc R U . . .
H13B H 0.0742 0.8977 0.6133 0.050 Uiso 1 1 calc R U . . .
H13C H 0.0627 0.8748 0.5153 0.050 Uiso 1 1 calc R U . . .
C14 C 0.6556(4) 0.95067(18) 0.61538(18) 0.0331(6) Uani 1 1 d . . . . .
H14A H 0.7349 0.9443 0.5761 0.050 Uiso 1 1 calc R U . . .
H14B H 0.7261 0.9648 0.6724 0.050 Uiso 1 1 calc R U . . .
H14C H 0.5714 1.0047 0.5968 0.050 Uiso 1 1 calc R U . . .
C15 C 0.7347(3) 0.6864(2) 0.53088(17) 0.0328(6) Uani 1 1 d . . . . .
H15A H 0.6778 0.6597 0.4751 0.049 Uiso 1 1 calc R U . . .
H15B H 0.8047 0.6344 0.5651 0.049 Uiso 1 1 calc R U . . .
H15C H 0.8132 0.7412 0.5239 0.049 Uiso 1 1 calc R U . . .
C16 C 0.3952(3) 0.9050(2) 0.76534(15) 0.0309(6) Uani 1 1 d . . . . .
H16A H 0.3610 0.9673 0.7353 0.046 Uiso 1 1 calc R U . . .
H16B H 0.5018 0.9154 0.8105 0.046 Uiso 1 1 calc R U . . .
H16C H 0.2977 0.8817 0.7901 0.046 Uiso 1 1 calc R U . . .
C17 C 0.5057(4) 0.52974(18) 0.64664(19) 0.0345(6) Uani 1 1 d . . . . .
H17A H 0.4917 0.5043 0.5889 0.052 Uiso 1 1 calc R U . . .
H17B H 0.4133 0.5015 0.6724 0.052 Uiso 1 1 calc R U . . .
H17C H 0.6233 0.5113 0.6803 0.052 Uiso 1 1 calc R U . . .
C18 C 0.4560(4) 0.6591(2) 0.82298(17) 0.0335(6) Uani 1 1 d . . . . .
H18A H 0.4088 0.5918 0.8146 0.050 Uiso 1 1 calc R U . . .
H18B H 0.3775 0.6995 0.8492 0.050 Uiso 1 1 calc R U . . .
H18C H 0.5754 0.6576 0.8600 0.050 Uiso 1 1 calc R U . . .

loop_
_atom_site_aniso_label
_atom_site_aniso_U_11
_atom_site_aniso_U_22
_atom_site_aniso_U_33
_atom_site_aniso_U_23
_atom_site_aniso_U_13
_atom_site_aniso_U_12
I1 0.02094(12) 0.03837(13) 0.03112(13) -0.00103(6) 0.00200(8) 0.00076(6)
C1 0.0258(11) 0.0238(11) 0.0167(11) 0.0023(9) 0.0051(9) 0.0016(9)
B5 0.0224(12) 0.0202(11) 0.0218(12) -0.0015(10) 0.0069(10) -0.0002(10)
B4 0.0260(12) 0.0172(11) 0.0199(12) 0.0008(9) 0.0058(10) 0.0011(10)
B3 0.0253(12) 0.0211(12) 0.0181(12) 0.0008(9) 0.0034(10) 0.0044(10)
B2 0.0229(12) 0.0232(13) 0.0214(13) -0.0023(10) 0.0070(10) 0.0023(10)
C6 0.0165(10) 0.0240(10) 0.0212(11) -0.0025(9) 0.0049(8) -0.0005(9)
B7 0.0204(12) 0.0208(11) 0.0187(12) -0.0005(9) 0.0034(9) 0.0031(9)
B9 0.0197(11) 0.0190(11) 0.0256(13) 0.0003(10) 0.0078(10) 0.0016(9)
B8 0.0164(12) 0.0187(11) 0.0208(12) -0.0002(9) 0.0031(10) 0.0021(8)
B10 0.0223(12) 0.0207(12) 0.0228(12) 0.0009(10) 0.0069(10) 0.0015(10)
C12 0.0304(13) 0.0378(14) 0.0305(13) -0.0105(11) 0.0037(10) -0.0011(11)
C13 0.0326(13) 0.0357(14) 0.0287(13) 0.0007(11) 0.0004(10) 0.0127(11)
C14 0.0397(14) 0.0221(11) 0.0370(14) 0.0039(10) 0.0074(11) -0.0067(10)
C15 0.0315(13) 0.0376(14) 0.0338(14) -0.0075(11) 0.0170(11) 0.0006(11)
C16 0.0361(14) 0.0315(13) 0.0244(13) -0.0060(9) 0.0052(11) 0.0096(10)
C17 0.0388(14) 0.0196(11) 0.0454(16) 0.0007(11) 0.0100(12) 0.0015(10)
C18 0.0383(14) 0.0365(14) 0.0272(13) 0.0088(11) 0.0104(11) 0.0003(11)

_geom_special_details            
;
 All esds (except the esd in the dihedral angle between two l.s. planes)
 are estimated using the full covariance matrix.  The cell esds are taken
 into account individually in the estimation of esds in distances, angles
 and torsion angles; correlations between esds in cell parameters are only
 used when they are defined by crystal symmetry.  An approximate (isotropic)
 treatment of cell esds is used for estimating esds involving l.s. planes.
;

loop_
_geom_bond_atom_site_label_1
_geom_bond_atom_site_label_2
_geom_bond_distance
_geom_bond_site_symmetry_2
_geom_bond_publ_flag
I1 B8 2.174(3) . ?
C1 B2 1.595(4) . ?
C1 B3 1.596(3) . ?
C1 B4 1.612(3) . ?
C1 B5 1.617(3) . ?
C1 H1 0.85(3) . ?
B5 C15 1.578(3) . ?
B5 B9 1.809(4) . ?
B5 B8 1.830(4) . ?
B5 B2 1.855(4) . ?
B5 B4 1.878(4) . ?
B4 C14 1.571(3) . ?
B4 B7 1.816(4) . ?
B4 B8 1.835(4) . ?
B4 B3 1.852(4) . ?
B3 C13 1.570(3) . ?
B3 C6 1.747(4) . ?
B3 B7 1.807(4) . ?
B3 B2 1.894(4) . ?
B2 C12 1.564(4) . ?
B2 C6 1.748(4) . ?
B2 B9 1.810(4) . ?
C6 B10 1.620(3) . ?
C6 B9 1.774(3) . ?
C6 B7 1.780(3) . ?
C6 H6 0.89(3) . ?
B7 C16 1.586(3) . ?
B7 B10 1.718(4) . ?
B7 B8 1.829(4) . ?
B9 C17 1.581(3) . ?
B9 B10 1.722(4) . ?
B9 B8 1.822(4) . ?
B8 B10 1.687(4) . ?
B10 C18 1.562(3) . ?
C12 H12A 0.9800 . ?
C12 H12B 0.9800 . ?
C12 H12C 0.9800 . ?
C13 H13A 0.9800 . ?
C13 H13B 0.9800 . ?
C13 H13C 0.9800 . ?
C14 H14A 0.9800 . ?
C14 H14B 0.9800 . ?
C14 H14C 0.9800 . ?
C15 H15A 0.9800 . ?
C15 H15B 0.9800 . ?
C15 H15C 0.9800 . ?
C16 H16A 0.9800 . ?
C16 H16B 0.9800 . ?
C16 H16C 0.9800 . ?
C17 H17A 0.9800 . ?
C17 H17B 0.9800 . ?
C17 H17C 0.9800 . ?
C18 H18A 0.9800 . ?
C18 H18B 0.9800 . ?
C18 H18C 0.9800 . ?

loop_
_geom_angle_atom_site_label_1
_geom_angle_atom_site_label_2
_geom_angle_atom_site_label_3
_geom_angle
_geom_angle_site_symmetry_1
_geom_angle_site_symmetry_3
_geom_angle_publ_flag
B2 C1 B3 72.83(17) . . ?
B2 C1 B4 111.10(19) . . ?
B3 C1 B4 70.53(16) . . ?
B2 C1 B5 70.57(16) . . ?
B3 C1 B5 110.83(19) . . ?
B4 C1 B5 71.15(16) . . ?
B2 C1 H1 122.2(19) . . ?
B3 C1 H1 123.4(19) . . ?
B4 C1 H1 126.7(19) . . ?
B5 C1 H1 125.7(19) . . ?
C15 B5 C1 121.6(2) . . ?
C15 B5 B9 122.4(2) . . ?
C1 B5 B9 106.90(18) . . ?
C15 B5 B8 123.8(2) . . ?
C1 B5 B8 106.26(18) . . ?
B9 B5 B8 60.10(14) . . ?
C15 B5 B2 130.1(2) . . ?
C1 B5 B2 54.17(14) . . ?
B9 B5 B2 59.17(14) . . ?
B8 B5 B2 100.51(17) . . ?
C15 B5 B4 130.0(2) . . ?
C1 B5 B4 54.30(14) . . ?
B9 B5 B4 102.31(17) . . ?
B8 B5 B4 59.32(13) . . ?
B2 B5 B4 90.18(16) . . ?
C14 B4 C1 122.2(2) . . ?
C14 B4 B7 121.3(2) . . ?
C1 B4 B7 106.99(18) . . ?
C14 B4 B8 124.0(2) . . ?
C1 B4 B8 106.21(17) . . ?
B7 B4 B8 60.11(14) . . ?
C14 B4 B3 129.5(2) . . ?
C1 B4 B3 54.33(14) . . ?
B7 B4 B3 59.02(14) . . ?
B8 B4 B3 100.29(17) . . ?
C14 B4 B5 131.1(2) . . ?
C1 B4 B5 54.55(14) . . ?
B7 B4 B5 102.23(17) . . ?
B8 B4 B5 59.02(14) . . ?
B3 B4 B5 90.31(16) . . ?
C13 B3 C1 124.5(2) . . ?
C13 B3 C6 122.0(2) . . ?
C1 B3 C6 103.52(17) . . ?
C13 B3 B7 120.8(2) . . ?
C1 B3 B7 108.13(18) . . ?
C6 B3 B7 60.10(14) . . ?
C13 B3 B4 133.9(2) . . ?
C1 B3 B4 55.14(14) . . ?
C6 B3 B4 98.54(16) . . ?
B7 B3 B4 59.50(14) . . ?
C13 B3 B2 129.1(2) . . ?
C1 B3 B2 53.57(14) . . ?
C6 B3 B2 57.19(13) . . ?
B7 B3 B2 102.27(16) . . ?
B4 B3 B2 89.80(16) . . ?
C12 B2 C1 124.9(2) . . ?
C12 B2 C6 121.2(2) . . ?
C1 B2 C6 103.53(18) . . ?
C12 B2 B9 121.4(2) . . ?
C1 B2 B9 107.84(18) . . ?
C6 B2 B9 59.78(14) . . ?
C12 B2 B5 135.0(2) . . ?
C1 B2 B5 55.26(14) . . ?
C6 B2 B5 98.24(17) . . ?
B9 B2 B5 59.15(14) . . ?
C12 B2 B3 128.5(2) . . ?
C1 B2 B3 53.60(14) . . ?
C6 B2 B3 57.17(14) . . ?
B9 B2 B3 101.82(17) . . ?
B5 B2 B3 89.71(16) . . ?
B10 C6 B3 119.00(19) . . ?
B10 C6 B2 119.47(18) . . ?
B3 C6 B2 65.64(15) . . ?
B10 C6 B9 60.80(15) . . ?
B3 C6 B9 109.50(17) . . ?
B2 C6 B9 61.85(14) . . ?
B10 C6 B7 60.48(14) . . ?
B3 C6 B7 61.62(14) . . ?
B2 C6 B7 109.57(18) . . ?
B9 C6 B7 96.37(16) . . ?
B10 C6 H6 114.8(17) . . ?
B3 C6 H6 112.8(17) . . ?
B2 C6 H6 116.2(17) . . ?
B9 C6 H6 130.8(17) . . ?
B7 C6 H6 125.2(17) . . ?
C16 B7 B10 117.6(2) . . ?
C16 B7 C6 130.0(2) . . ?
B10 B7 C6 55.13(14) . . ?
C16 B7 B3 117.71(19) . . ?
B10 B7 B3 110.78(18) . . ?
C6 B7 B3 58.28(14) . . ?
C16 B7 B4 123.9(2) . . ?
B10 B7 B4 112.42(17) . . ?
C6 B7 B4 98.66(17) . . ?
B3 B7 B4 61.47(14) . . ?
C16 B7 B8 136.3(2) . . ?
B10 B7 B8 56.69(13) . . ?
C6 B7 B8 85.11(15) . . ?
B3 B7 B8 102.24(17) . . ?
B4 B7 B8 60.47(14) . . ?
C17 B9 B10 117.4(2) . . ?
C17 B9 C6 130.1(2) . . ?
B10 B9 C6 55.18(14) . . ?
C17 B9 B5 123.8(2) . . ?
B10 B9 B5 112.49(18) . . ?
C6 B9 B5 99.01(17) . . ?
C17 B9 B2 118.2(2) . . ?
B10 B9 B2 110.87(18) . . ?
C6 B9 B2 58.37(14) . . ?
B5 B9 B2 61.68(15) . . ?
C17 B9 B8 135.5(2) . . ?
B10 B9 B8 56.74(14) . . ?
C6 B9 B8 85.49(15) . . ?
B5 B9 B8 60.49(15) . . ?
B2 B9 B8 102.53(17) . . ?
B10 B8 B9 58.63(15) . . ?
B10 B8 B7 58.35(15) . . ?
B9 B8 B7 93.01(17) . . ?
B10 B8 B5 113.21(19) . . ?
B9 B8 B5 59.40(14) . . ?
B7 B8 B5 103.65(17) . . ?
B10 B8 B4 112.98(19) . . ?
B9 B8 B4 103.50(18) . . ?
B7 B8 B4 59.42(14) . . ?
B5 B8 B4 61.66(14) . . ?
B10 B8 I1 117.43(17) . . ?
B9 B8 I1 128.92(14) . . ?
B7 B8 I1 130.40(16) . . ?
B5 B8 I1 119.30(16) . . ?
B4 B8 I1 120.34(15) . . ?
C18 B10 C6 128.5(2) . . ?
C18 B10 B8 136.4(2) . . ?
C6 B10 B8 95.14(18) . . ?
C18 B10 B7 129.8(2) . . ?
C6 B10 B7 64.39(15) . . ?
B8 B10 B7 64.97(15) . . ?
C18 B10 B9 129.3(2) . . ?
C6 B10 B9 64.02(15) . . ?
B8 B10 B9 64.62(15) . . ?
B7 B10 B9 100.69(18) . . ?
B2 C12 H12A 109.5 . . ?
B2 C12 H12B 109.5 . . ?
H12A C12 H12B 109.5 . . ?
B2 C12 H12C 109.5 . . ?
H12A C12 H12C 109.5 . . ?
H12B C12 H12C 109.5 . . ?
B3 C13 H13A 109.5 . . ?
B3 C13 H13B 109.5 . . ?
H13A C13 H13B 109.5 . . ?
B3 C13 H13C 109.5 . . ?
H13A C13 H13C 109.5 . . ?
H13B C13 H13C 109.5 . . ?
B4 C14 H14A 109.5 . . ?
B4 C14 H14B 109.5 . . ?
H14A C14 H14B 109.5 . . ?
B4 C14 H14C 109.5 . . ?
H14A C14 H14C 109.5 . . ?
H14B C14 H14C 109.5 . . ?
B5 C15 H15A 109.5 . . ?
B5 C15 H15B 109.5 . . ?
H15A C15 H15B 109.5 . . ?
B5 C15 H15C 109.5 . . ?
H15A C15 H15C 109.5 . . ?
H15B C15 H15C 109.5 . . ?
B7 C16 H16A 109.5 . . ?
B7 C16 H16B 109.5 . . ?
H16A C16 H16B 109.5 . . ?
B7 C16 H16C 109.5 . . ?
H16A C16 H16C 109.5 . . ?
H16B C16 H16C 109.5 . . ?
B9 C17 H17A 109.5 . . ?
B9 C17 H17B 109.5 . . ?
H17A C17 H17B 109.5 . . ?
B9 C17 H17C 109.5 . . ?
H17A C17 H17C 109.5 . . ?
H17B C17 H17C 109.5 . . ?
B10 C18 H18A 109.5 . . ?
B10 C18 H18B 109.5 . . ?
H18A C18 H18B 109.5 . . ?
B10 C18 H18C 109.5 . . ?
H18A C18 H18C 109.5 . . ?
H18B C18 H18C 109.5 . . ?

_refine_diff_density_max         0.472
_refine_diff_density_min         -1.252
_refine_diff_density_rms         0.155
####################################################################### 
# 
# This file contains crystal structure data downloaded from the 
# Cambridge Structural Database (CSD) hosted by the Cambridge 
# Crystallographic Data Centre (CCDC).
# 
# Full information about CCDC data access policies and citation 
# guidelines are available at http://www.ccdc.cam.ac.uk/access/V1 
# 
# Audit and citation data items may have been added by the CCDC. 
# Please retain this information to preserve the provenance of 
# this file and to allow appropriate attribution of the data. 
# 
#######################################################################

data_3
_audit_block_doi                 10.5517/ccdc.csd.cc1pt3p9
_database_code_depnum_ccdc_archive 'CCDC 1573271'
loop_
_citation_id
_citation_doi
_citation_year
1 10.1039/C8DT02586J 2018
_audit_update_record             
;
2017-09-07 deposited with the CCDC.
2018-10-31 downloaded from the CCDC.
;

_audit_creation_method           'APEX3 v2016.5-0'
_chemical_name_systematic        ?
_chemical_name_common            ?
_chemical_melting_point          ?
_chemical_formula_moiety         'C10 H23 B8 F3 O3 S'
_chemical_formula_sum            'C10 H23 B8 F3 O3 S'
_chemical_formula_weight         366.82

loop_
_atom_type_symbol
_atom_type_description
_atom_type_scat_dispersion_real
_atom_type_scat_dispersion_imag
_atom_type_scat_source
C C 0.0033 0.0016 'International Tables Vol C Tables 4.2.6.8 and 6.1.1.4'
H H 0.0000 0.0000 'International Tables Vol C Tables 4.2.6.8 and 6.1.1.4'
B B 0.0013 0.0007 'International Tables Vol C Tables 4.2.6.8 and 6.1.1.4'
F F 0.0171 0.0103 'International Tables Vol C Tables 4.2.6.8 and 6.1.1.4'
O O 0.0106 0.0060 'International Tables Vol C Tables 4.2.6.8 and 6.1.1.4'
S S 0.1246 0.1234 'International Tables Vol C Tables 4.2.6.8 and 6.1.1.4'

_space_group_crystal_system      orthorhombic
_space_group_IT_number           19
_space_group_name_H-M_alt        'P 21 21 21'
_space_group_name_Hall           'P 2ac 2ab'

_shelx_space_group_comment       
;
The symmetry employed for this shelxl refinement is uniquely defined
by the following loop, which should always be used as a source of
symmetry information in preference to the above space-group names.
They are only intended as comments.
;

loop_
_space_group_symop_operation_xyz
'x, y, z'
'-x+1/2, -y, z+1/2'
'-x, y+1/2, -z+1/2'
'x+1/2, -y+1/2, -z'

_cell_length_a                   10.2153(5)
_cell_length_b                   12.7603(7)
_cell_length_c                   15.3713(9)
_cell_angle_alpha                90
_cell_angle_beta                 90
_cell_angle_gamma                90
_cell_volume                     2003.65(19)
_cell_formula_units_Z            4
_cell_measurement_temperature    150(2)
_cell_measurement_reflns_used    17179
_cell_measurement_theta_min      1
_cell_measurement_theta_max      27.5

_exptl_crystal_description       block
_exptl_crystal_colour            colourless
_exptl_crystal_density_meas      ?
_exptl_crystal_density_method    ?
_exptl_crystal_density_diffrn    1.216
_exptl_crystal_F_000             760
_exptl_transmission_factor_min   ?
_exptl_transmission_factor_max   ?
_exptl_crystal_size_max          0.78
_exptl_crystal_size_mid          0.37
_exptl_crystal_size_min          0.33
_exptl_absorpt_coefficient_mu    0.193
_exptl_absorpt_correction_type   multi-scan
_exptl_absorpt_correction_T_min  0.3997
_exptl_absorpt_correction_T_max  0.7455
_exptl_absorpt_process_details   
;
SADABS-2016/2 - Bruker AXS area detector
scaling and absorption correction
;
_exptl_absorpt_special_details   
;
The ratio of minimum to maximum
apparent transmission was 0.536
;
_diffrn_ambient_temperature      150(2)
_diffrn_radiation_wavelength     0.71073
_diffrn_radiation_type           MoK\a
_diffrn_source                   'sealed X-ray tube'
_diffrn_measurement_device_type  'Bruker D8 - Venture'
_diffrn_measurement_method       '\f and \w scans to fill the Ewald sphere'
_diffrn_detector_area_resol_mean 10.4167
_diffrn_reflns_number            17134
_diffrn_reflns_av_unetI/netI     0.0252
_diffrn_reflns_av_R_equivalents  0.0291
_diffrn_reflns_limit_h_min       -12
_diffrn_reflns_limit_h_max       13
_diffrn_reflns_limit_k_min       -14
_diffrn_reflns_limit_k_max       16
_diffrn_reflns_limit_l_min       -19
_diffrn_reflns_limit_l_max       19
_diffrn_reflns_theta_min         2.074
_diffrn_reflns_theta_max         27.115
_diffrn_reflns_theta_full        25.242
_diffrn_measured_fraction_theta_max 0.998
_diffrn_measured_fraction_theta_full 0.998
_diffrn_reflns_Laue_measured_fraction_max 0.998
_diffrn_reflns_Laue_measured_fraction_full 0.998
_diffrn_reflns_point_group_measured_fraction_max 0.997
_diffrn_reflns_point_group_measured_fraction_full 0.997
_reflns_number_total             4409
_reflns_number_gt                4098
_reflns_threshold_expression     'I > 2\s(I)'
_reflns_Friedel_coverage         0.759
_reflns_Friedel_fraction_max     0.995
_reflns_Friedel_fraction_full    0.995

_reflns_special_details          
;
 Reflections were merged by SHELXL according to the crystal
 class for the calculation of statistics and refinement.
 
 _reflns_Friedel_fraction is defined as the number of unique
 Friedel pairs measured divided by the number that would be
 possible theoretically, ignoring centric projections and
 systematic absences.
;

_computing_data_collection       'Bruker Instrument Service vV6.2.3'
_computing_cell_refinement       'APEX3 v2016.5-0 (Bruker AXS)'
_computing_data_reduction        'SAINT V8.37A (Bruker AXS Inc., 2015)'
_computing_structure_solution    'XT, VERSION 2014/5'
_computing_structure_refinement  'SHELXL-2014/7 (Sheldrick, 2014)'
_computing_molecular_graphics    'Platon (Spek, 2009)'
_computing_publication_material  'Platon (Spek, 2009)'
_refine_special_details          ?
_refine_ls_structure_factor_coef Fsqd
_refine_ls_matrix_type           full
_refine_ls_weighting_scheme      calc
_refine_ls_weighting_details     
'w=1/[\s^2^(Fo^2^)+(0.0701P)^2^+0.2991P] where P=(Fo^2^+2Fc^2^)/3'
_atom_sites_solution_primary     ?
_atom_sites_solution_secondary   ?
_atom_sites_solution_hydrogens   mixed
_refine_ls_hydrogen_treatment    mixed
_refine_ls_extinction_method     none
_refine_ls_extinction_coef       .
_refine_ls_abs_structure_details 
;
 Flack x determined using 1667 quotients [(I+)-(I-)]/[(I+)+(I-)]
 (Parsons, Flack and Wagner, Acta Cryst. B69 (2013) 249-259).
;
_refine_ls_abs_structure_Flack   0.02(2)
_chemical_absolute_configuration ?
_refine_ls_number_reflns         4409
_refine_ls_number_parameters     241
_refine_ls_number_restraints     0
_refine_ls_R_factor_all          0.0434
_refine_ls_R_factor_gt           0.0394
_refine_ls_wR_factor_ref         0.1087
_refine_ls_wR_factor_gt          0.1050
_refine_ls_goodness_of_fit_ref   1.046
_refine_ls_restrained_S_all      1.046
_refine_ls_shift/su_max          0.001
_refine_ls_shift/su_mean         0.000

loop_
_atom_site_label
_atom_site_type_symbol
_atom_site_fract_x
_atom_site_fract_y
_atom_site_fract_z
_atom_site_U_iso_or_equiv
_atom_site_adp_type
_atom_site_occupancy
_atom_site_site_symmetry_order
_atom_site_calc_flag
_atom_site_refinement_flags_posn
_atom_site_refinement_flags_adp
_atom_site_refinement_flags_occupancy
_atom_site_disorder_assembly
_atom_site_disorder_group
S1 S 0.45607(6) 0.49689(5) 0.53470(4) 0.03698(17) Uani 1 1 d . . . . .
H1 H 0.774(3) 0.544(3) 0.204(2) 0.053(9) Uiso 1 1 d . . . . .
F1 F 0.3732(3) 0.31440(18) 0.4849(2) 0.0951(9) Uani 1 1 d . . . . .
O1 O 0.50255(17) 0.50684(18) 0.44123(11) 0.0419(4) Uani 1 1 d . . . . .
C1 C 0.7594(3) 0.5611(2) 0.25933(15) 0.0339(5) Uani 1 1 d . . . . .
B2 B 0.7667(3) 0.6788(2) 0.29204(17) 0.0339(6) Uani 1 1 d . . . . .
F2 F 0.2424(2) 0.4364(2) 0.45850(19) 0.0924(8) Uani 1 1 d . . . . .
O2 O 0.5501(3) 0.4470(2) 0.58732(16) 0.0728(8) Uani 1 1 d . . . . .
O3 O 0.3930(3) 0.5880(2) 0.5634(2) 0.0803(9) Uani 1 1 d . . . . .
F3 F 0.2664(3) 0.3835(2) 0.58956(17) 0.0990(9) Uani 1 1 d . . . . .
B3 B 0.8704(3) 0.5661(2) 0.33235(18) 0.0336(5) Uani 1 1 d . . . . .
B4 B 0.7225(3) 0.4843(2) 0.33796(16) 0.0321(5) Uani 1 1 d . . . . .
B5 B 0.6202(3) 0.5960(2) 0.29856(16) 0.0311(5) Uani 1 1 d . . . . .
C6 C 0.8183(2) 0.66671(18) 0.40072(15) 0.0279(4) Uani 1 1 d . . . . .
H6 H 0.877(3) 0.717(2) 0.4175(17) 0.024(6) Uiso 1 1 d . . . . .
B8 B 0.6230(2) 0.5604(2) 0.41362(16) 0.0294(5) Uani 1 1 d . . . . .
B7 B 0.7961(3) 0.5364(2) 0.43649(16) 0.0293(5) Uani 1 1 d . . . . .
B9 B 0.6515(3) 0.6956(2) 0.37965(17) 0.0300(5) Uani 1 1 d . . . . .
B10 B 0.7109(2) 0.6434(2) 0.47556(16) 0.0291(5) Uani 1 1 d . . . . .
C10 C 1.0197(3) 0.5466(3) 0.3151(2) 0.0537(8) Uani 1 1 d . . . . .
H10A H 1.0334 0.4730 0.2992 0.081 Uiso 1 1 calc R U . . .
H10B H 1.0696 0.5627 0.3679 0.081 Uiso 1 1 calc R U . . .
H10C H 1.0493 0.5918 0.2675 0.081 Uiso 1 1 calc R U . . .
C11 C 0.7012(4) 0.3625(2) 0.3262(2) 0.0517(7) Uani 1 1 d . . . . .
H11A H 0.6318 0.3503 0.2834 0.078 Uiso 1 1 calc R U . . .
H11B H 0.6760 0.3315 0.3820 0.078 Uiso 1 1 calc R U . . .
H11C H 0.7827 0.3303 0.3058 0.078 Uiso 1 1 calc R U . . .
C12 C 0.4890(3) 0.5948(2) 0.24484(18) 0.0449(6) Uani 1 1 d . . . . .
H12A H 0.4985 0.6397 0.1935 0.067 Uiso 1 1 calc R U . . .
H12B H 0.4174 0.6211 0.2812 0.067 Uiso 1 1 calc R U . . .
H12C H 0.4695 0.5230 0.2264 0.067 Uiso 1 1 calc R U . . .
C13 C 0.8107(4) 0.7733(3) 0.2338(2) 0.0550(8) Uani 1 1 d . . . . .
H13A H 0.9047 0.7680 0.2220 0.082 Uiso 1 1 calc R U . . .
H13B H 0.7924 0.8392 0.2641 0.082 Uiso 1 1 calc R U . . .
H13C H 0.7624 0.7716 0.1787 0.082 Uiso 1 1 calc R U . . .
C14 C 0.8778(3) 0.4691(2) 0.50347(18) 0.0428(6) Uani 1 1 d . . . . .
H14A H 0.9439 0.4282 0.4721 0.064 Uiso 1 1 calc R U . . .
H14B H 0.8190 0.4216 0.5348 0.064 Uiso 1 1 calc R U . . .
H14C H 0.9212 0.5158 0.5450 0.064 Uiso 1 1 calc R U . . .
C15 C 0.5791(3) 0.8048(2) 0.3870(2) 0.0451(6) Uani 1 1 d . . . . .
H15A H 0.5230 0.8151 0.3360 0.068 Uiso 1 1 calc R U . . .
H15B H 0.6441 0.8612 0.3898 0.068 Uiso 1 1 calc R U . . .
H15C H 0.5253 0.8059 0.4398 0.068 Uiso 1 1 calc R U . . .
C16 C 0.7055(3) 0.6923(3) 0.56943(17) 0.0439(6) Uani 1 1 d . . . . .
H16A H 0.7447 0.7624 0.5684 0.066 Uiso 1 1 calc R U . . .
H16B H 0.7543 0.6477 0.6099 0.066 Uiso 1 1 calc R U . . .
H16C H 0.6142 0.6974 0.5885 0.066 Uiso 1 1 calc R U . . .
C17 C 0.3264(3) 0.4018(3) 0.5147(2) 0.0551(8) Uani 1 1 d . . . . .

loop_
_atom_site_aniso_label
_atom_site_aniso_U_11
_atom_site_aniso_U_22
_atom_site_aniso_U_33
_atom_site_aniso_U_23
_atom_site_aniso_U_13
_atom_site_aniso_U_12
S1 0.0399(3) 0.0412(3) 0.0299(3) 0.0014(3) 0.0024(2) -0.0082(3)
F1 0.115(2) 0.0456(12) 0.125(2) -0.0130(13) 0.0035(18) -0.0192(13)
O1 0.0390(9) 0.0595(11) 0.0271(8) 0.0041(8) -0.0020(6) -0.0176(9)
C1 0.0443(13) 0.0363(12) 0.0211(10) -0.0019(9) 0.0019(9) 0.0040(10)
B2 0.0413(14) 0.0333(13) 0.0270(12) 0.0053(10) 0.0019(11) 0.0026(11)
F2 0.0496(11) 0.121(2) 0.1070(19) 0.0218(16) -0.0244(12) -0.0257(13)
O2 0.0642(13) 0.108(2) 0.0461(12) 0.0270(13) -0.0210(11) -0.0100(15)
O3 0.0808(16) 0.0517(14) 0.108(2) -0.0251(14) 0.0412(16) -0.0081(13)
F3 0.1055(19) 0.111(2) 0.0804(16) 0.0105(15) 0.0342(15) -0.0590(17)
B3 0.0378(13) 0.0341(13) 0.0288(12) -0.0024(10) 0.0022(11) 0.0067(11)
B4 0.0426(14) 0.0285(13) 0.0252(11) -0.0029(9) -0.0037(10) 0.0025(11)
B5 0.0386(13) 0.0311(13) 0.0236(11) -0.0007(10) -0.0056(10) -0.0005(11)
C6 0.0289(10) 0.0269(11) 0.0280(10) -0.0009(8) -0.0007(9) -0.0002(9)
B8 0.0310(12) 0.0348(13) 0.0223(11) 0.0008(9) -0.0018(9) -0.0031(10)
B7 0.0344(12) 0.0278(11) 0.0257(11) 0.0004(9) -0.0042(9) 0.0016(10)
B9 0.0305(12) 0.0296(13) 0.0298(12) -0.0016(10) -0.0033(9) 0.0017(10)
B10 0.0282(11) 0.0350(12) 0.0242(11) -0.0034(9) -0.0022(9) 0.0007(10)
C10 0.0444(16) 0.0644(19) 0.0524(17) -0.0089(15) 0.0073(13) 0.0161(14)
C11 0.078(2) 0.0301(13) 0.0470(15) -0.0072(11) -0.0094(16) -0.0008(13)
C12 0.0485(15) 0.0515(15) 0.0348(13) -0.0014(12) -0.0145(11) 0.0016(13)
C13 0.070(2) 0.0504(17) 0.0447(15) 0.0196(13) 0.0037(15) -0.0079(16)
C14 0.0480(14) 0.0416(14) 0.0389(12) 0.0077(11) -0.0135(11) 0.0048(12)
C15 0.0421(14) 0.0359(13) 0.0573(17) -0.0058(12) -0.0050(12) 0.0117(11)
C16 0.0397(13) 0.0602(17) 0.0319(12) -0.0154(12) -0.0017(10) -0.0048(13)
C17 0.0546(17) 0.0519(18) 0.0588(19) 0.0112(15) 0.0034(14) -0.0185(15)

_geom_special_details            
;
 All esds (except the esd in the dihedral angle between two l.s. planes)
 are estimated using the full covariance matrix.  The cell esds are taken
 into account individually in the estimation of esds in distances, angles
 and torsion angles; correlations between esds in cell parameters are only
 used when they are defined by crystal symmetry.  An approximate (isotropic)
 treatment of cell esds is used for estimating esds involving l.s. planes.
;

loop_
_geom_bond_atom_site_label_1
_geom_bond_atom_site_label_2
_geom_bond_distance
_geom_bond_site_symmetry_2
_geom_bond_publ_flag
S1 O3 1.401(3) . ?
S1 O2 1.408(2) . ?
S1 O1 1.5185(17) . ?
S1 C17 1.822(3) . ?
F1 C17 1.298(4) . ?
O1 B8 1.470(3) . ?
C1 B2 1.585(4) . ?
C1 B3 1.597(4) . ?
C1 B4 1.602(4) . ?
C1 B5 1.608(4) . ?
C1 H1 0.89(4) . ?
B2 C13 1.567(4) . ?
B2 C6 1.759(4) . ?
B2 B9 1.802(4) . ?
B2 B5 1.836(4) . ?
B2 B3 1.891(4) . ?
F2 C17 1.296(4) . ?
F3 C17 1.324(4) . ?
B3 C10 1.567(4) . ?
B3 C6 1.742(3) . ?
B3 B7 1.812(4) . ?
B3 B4 1.839(4) . ?
B4 C11 1.579(4) . ?
B4 B7 1.817(3) . ?
B4 B8 1.824(4) . ?
B4 B5 1.868(4) . ?
B5 C12 1.574(4) . ?
B5 B9 1.809(4) . ?
B5 B8 1.826(4) . ?
C6 B10 1.617(3) . ?
C6 B7 1.766(3) . ?
C6 B9 1.774(3) . ?
C6 H6 0.91(3) . ?
B8 B10 1.683(4) . ?
B8 B9 1.826(4) . ?
B8 B7 1.828(4) . ?
B7 C14 1.579(3) . ?
B7 B10 1.727(4) . ?
B9 C15 1.582(4) . ?
B9 B10 1.728(4) . ?
B10 C16 1.573(3) . ?
C10 H10A 0.9800 . ?
C10 H10B 0.9800 . ?
C10 H10C 0.9800 . ?
C11 H11A 0.9800 . ?
C11 H11B 0.9800 . ?
C11 H11C 0.9800 . ?
C12 H12A 0.9800 . ?
C12 H12B 0.9800 . ?
C12 H12C 0.9800 . ?
C13 H13A 0.9800 . ?
C13 H13B 0.9800 . ?
C13 H13C 0.9800 . ?
C14 H14A 0.9800 . ?
C14 H14B 0.9800 . ?
C14 H14C 0.9800 . ?
C15 H15A 0.9800 . ?
C15 H15B 0.9800 . ?
C15 H15C 0.9800 . ?
C16 H16A 0.9800 . ?
C16 H16B 0.9800 . ?
C16 H16C 0.9800 . ?

loop_
_geom_angle_atom_site_label_1
_geom_angle_atom_site_label_2
_geom_angle_atom_site_label_3
_geom_angle
_geom_angle_site_symmetry_1
_geom_angle_site_symmetry_3
_geom_angle_publ_flag
O3 S1 O2 120.5(2) . . ?
O3 S1 O1 111.88(16) . . ?
O2 S1 O1 111.61(14) . . ?
O3 S1 C17 105.75(17) . . ?
O2 S1 C17 106.93(16) . . ?
O1 S1 C17 97.10(13) . . ?
B8 O1 S1 125.01(15) . . ?
B2 C1 B3 72.90(18) . . ?
B2 C1 B4 110.61(19) . . ?
B3 C1 B4 70.20(17) . . ?
B2 C1 B5 70.19(18) . . ?
B3 C1 B5 110.72(18) . . ?
B4 C1 B5 71.21(17) . . ?
B2 C1 H1 122(2) . . ?
B3 C1 H1 124(2) . . ?
B4 C1 H1 127(2) . . ?
B5 C1 H1 125(2) . . ?
C13 B2 C1 124.1(2) . . ?
C13 B2 C6 121.6(2) . . ?
C1 B2 C6 103.43(19) . . ?
C13 B2 B9 121.5(2) . . ?
C1 B2 B9 108.6(2) . . ?
C6 B2 B9 59.75(14) . . ?
C13 B2 B5 135.0(2) . . ?
C1 B2 B5 55.48(16) . . ?
C6 B2 B5 98.17(17) . . ?
B9 B2 B5 59.65(15) . . ?
C13 B2 B3 127.7(2) . . ?
C1 B2 B3 53.83(15) . . ?
C6 B2 B3 56.90(14) . . ?
B9 B2 B3 102.22(17) . . ?
B5 B2 B3 90.05(17) . . ?
C10 B3 C1 124.4(2) . . ?
C10 B3 C6 121.1(2) . . ?
C1 B3 C6 103.68(19) . . ?
C10 B3 B7 121.6(2) . . ?
C1 B3 B7 108.4(2) . . ?
C6 B3 B7 59.55(14) . . ?
C10 B3 B4 135.8(2) . . ?
C1 B3 B4 55.03(15) . . ?
C6 B3 B4 98.00(17) . . ?
B7 B3 B4 59.69(14) . . ?
C10 B3 B2 127.6(2) . . ?
C1 B3 B2 53.27(15) . . ?
C6 B3 B2 57.74(14) . . ?
B7 B3 B2 102.36(17) . . ?
B4 B3 B2 89.26(18) . . ?
C11 B4 C1 123.3(2) . . ?
C11 B4 B7 120.8(2) . . ?
C1 B4 B7 107.89(19) . . ?
C11 B4 B8 121.4(2) . . ?
C1 B4 B8 106.62(19) . . ?
B7 B4 B8 60.28(14) . . ?
C11 B4 B3 131.8(2) . . ?
C1 B4 B3 54.77(15) . . ?
B7 B4 B3 59.41(15) . . ?
B8 B4 B3 100.66(17) . . ?
C11 B4 B5 129.5(2) . . ?
C1 B4 B5 54.54(15) . . ?
B7 B4 B5 102.85(17) . . ?
B8 B4 B5 59.26(14) . . ?
B3 B4 B5 90.64(17) . . ?
C12 B5 C1 123.6(2) . . ?
C12 B5 B9 121.2(2) . . ?
C1 B5 B9 107.23(19) . . ?
C12 B5 B8 121.3(2) . . ?
C1 B5 B8 106.29(18) . . ?
B9 B5 B8 60.30(14) . . ?
C12 B5 B2 132.2(2) . . ?
C1 B5 B2 54.34(15) . . ?
B9 B5 B2 59.24(14) . . ?
B8 B5 B2 100.54(17) . . ?
C12 B5 B4 129.7(2) . . ?
C1 B5 B4 54.26(15) . . ?
B9 B5 B4 102.36(16) . . ?
B8 B5 B4 59.16(14) . . ?
B2 B5 B4 90.05(17) . . ?
B10 C6 B3 120.04(19) . . ?
B10 C6 B2 119.23(19) . . ?
B3 C6 B2 65.37(16) . . ?
B10 C6 B7 61.19(15) . . ?
B3 C6 B7 62.18(15) . . ?
B2 C6 B7 109.87(18) . . ?
B10 C6 B9 61.06(14) . . ?
B3 C6 B9 109.67(18) . . ?
B2 C6 B9 61.33(15) . . ?
B7 C6 B9 97.41(17) . . ?
B10 C6 H6 112.1(17) . . ?
B3 C6 H6 118.8(16) . . ?
B2 C6 H6 113.8(17) . . ?
B7 C6 H6 130.8(16) . . ?
B9 C6 H6 122.7(16) . . ?
O1 B8 B10 125.1(2) . . ?
O1 B8 B4 113.73(19) . . ?
B10 B8 B4 113.49(18) . . ?
O1 B8 B9 130.9(2) . . ?
B10 B8 B9 58.83(15) . . ?
B4 B8 B9 103.44(17) . . ?
O1 B8 B5 112.44(18) . . ?
B10 B8 B5 113.58(19) . . ?
B4 B8 B5 61.57(14) . . ?
B9 B8 B5 59.39(14) . . ?
O1 B8 B7 132.5(2) . . ?
B10 B8 B7 58.73(14) . . ?
B4 B8 B7 59.66(14) . . ?
B9 B8 B7 93.41(16) . . ?
B5 B8 B7 104.08(17) . . ?
C14 B7 B10 118.0(2) . . ?
C14 B7 C6 130.3(2) . . ?
B10 B7 C6 55.16(14) . . ?
C14 B7 B3 117.9(2) . . ?
B10 B7 B3 110.67(18) . . ?
C6 B7 B3 58.26(14) . . ?
C14 B7 B4 124.3(2) . . ?
B10 B7 B4 111.76(18) . . ?
C6 B7 B4 97.97(16) . . ?
B3 B7 B4 60.91(15) . . ?
C14 B7 B8 136.7(2) . . ?
B10 B7 B8 56.44(14) . . ?
C6 B7 B8 84.66(15) . . ?
B3 B7 B8 101.55(17) . . ?
B4 B7 B8 60.06(14) . . ?
C15 B9 B10 116.3(2) . . ?
C15 B9 C6 128.3(2) . . ?
B10 B9 C6 55.00(13) . . ?
C15 B9 B2 117.6(2) . . ?
B10 B9 B2 111.23(19) . . ?
C6 B9 B2 58.92(14) . . ?
C15 B9 B5 125.9(2) . . ?
B10 B9 B5 112.25(19) . . ?
C6 B9 B5 98.59(17) . . ?
B2 B9 B5 61.11(16) . . ?
C15 B9 B8 137.5(2) . . ?
B10 B9 B8 56.46(14) . . ?
C6 B9 B8 84.50(16) . . ?
B2 B9 B8 101.84(18) . . ?
B5 B9 B8 60.31(15) . . ?
C16 B10 C6 127.1(2) . . ?
C16 B10 B8 138.6(2) . . ?
C6 B10 B8 94.32(17) . . ?
C16 B10 B7 130.6(2) . . ?
C6 B10 B7 63.66(15) . . ?
B8 B10 B7 64.83(16) . . ?
C16 B10 B9 128.1(2) . . ?
C6 B10 B9 63.94(15) . . ?
B8 B10 B9 64.71(15) . . ?
B7 B10 B9 100.68(17) . . ?
B3 C10 H10A 109.5 . . ?
B3 C10 H10B 109.5 . . ?
H10A C10 H10B 109.5 . . ?
B3 C10 H10C 109.5 . . ?
H10A C10 H10C 109.5 . . ?
H10B C10 H10C 109.5 . . ?
B4 C11 H11A 109.5 . . ?
B4 C11 H11B 109.5 . . ?
H11A C11 H11B 109.5 . . ?
B4 C11 H11C 109.5 . . ?
H11A C11 H11C 109.5 . . ?
H11B C11 H11C 109.5 . . ?
B5 C12 H12A 109.5 . . ?
B5 C12 H12B 109.5 . . ?
H12A C12 H12B 109.5 . . ?
B5 C12 H12C 109.5 . . ?
H12A C12 H12C 109.5 . . ?
H12B C12 H12C 109.5 . . ?
B2 C13 H13A 109.5 . . ?
B2 C13 H13B 109.5 . . ?
H13A C13 H13B 109.5 . . ?
B2 C13 H13C 109.5 . . ?
H13A C13 H13C 109.5 . . ?
H13B C13 H13C 109.5 . . ?
B7 C14 H14A 109.5 . . ?
B7 C14 H14B 109.5 . . ?
H14A C14 H14B 109.5 . . ?
B7 C14 H14C 109.5 . . ?
H14A C14 H14C 109.5 . . ?
H14B C14 H14C 109.5 . . ?
B9 C15 H15A 109.5 . . ?
B9 C15 H15B 109.5 . . ?
H15A C15 H15B 109.5 . . ?
B9 C15 H15C 109.5 . . ?
H15A C15 H15C 109.5 . . ?
H15B C15 H15C 109.5 . . ?
B10 C16 H16A 109.5 . . ?
B10 C16 H16B 109.5 . . ?
H16A C16 H16B 109.5 . . ?
B10 C16 H16C 109.5 . . ?
H16A C16 H16C 109.5 . . ?
H16B C16 H16C 109.5 . . ?
F2 C17 F1 107.5(3) . . ?
F2 C17 F3 109.5(3) . . ?
F1 C17 F3 109.0(3) . . ?
F2 C17 S1 111.5(2) . . ?
F1 C17 S1 111.4(2) . . ?
F3 C17 S1 107.9(2) . . ?

_refine_diff_density_max         0.185
_refine_diff_density_min         -0.306
_refine_diff_density_rms         0.058
